# Supplementary material for: The Efficacy of Cotrimoxazole for the Prevention of Pneumocystis jirovecii Pneumonia Among HIV-Exposed and Infected Children: A Systematic Review
Source: Epidemiologia (Basel). 2025 Feb 13;6(1):8. doi: 10.3390/epidemiologia6010008 (PMC11843829; doi:10.3390/epidemiologia6010008)
Supplement: Supplementary file 1 [file epidemiologia-06-00008-s001.zip]

Archive with 3 entries (3 files):
- Table S1_ PRISMA Checklist.pdf
- Table S2_ Summary of Selected Studies.pdf
- Table S3_ Assessing Quality of evidence obtained using GRADE approach.pdf
